# Supplementary material for: Chelating Polymers for Targeted Decontamination of Actinides: Application of PEI-MP to Hydroxyapatite-Th(IV)
Source: Int J Mol Sci. 2022 Apr 25;23(9):4732. doi: 10.3390/ijms23094732 (PMC9100511; doi:10.3390/ijms23094732)
Supplement: Supplementary file 1 [file ijms-23-04732-s001.zip]

Archive with 1 entries (1 files):
- ijms-1650037-supplementary.pdf
